# Supplementary material for: Expression analysis of plant intracellular Ras-group related leucine-rich repeat proteins (PIRLs) in Arabidopsis thaliana
Source: Biochem Biophys Rep. 2022 Mar 5;30:101241. doi: 10.1016/j.bbrep.2022.101241 (PMC8904235; doi:10.1016/j.bbrep.2022.101241)
Supplement: Multimedia component 1 [file mmc1.xlsx]

## Sheet: Sheet1
Suppl. Table1 Amino acid sequences used for construction of phylogenetic tree
Gene ID/ Accession no	Rename
At5g05850/ sp|Q9FFJ3	PIRL1	>PIRL1	MATELNPKNFPVLSYVLDRLPSFTAKSSSSSDVEPPPSKSDPSSSSNHSIEIVTQMPHLAHPDVLASMTNATADVSQTRSVLRTLGPRPDHETVDRARARLREIDASLSESFEEIALSPNDIDVAEKEQKRREAVEQEKIWYKSILKLNELHESYEKLLKEAEERLVRIYESAEKNAAAVAEEEAAEVEVNEEVVSILQQAAENPLDRVDLSGRKLKLLPEAFGKIQGLLVLNLYNNQLQAIPDSIAGLHNLLELDVSTNFLETLPDSIGLLSKLKILNVSCNKLTTLPDSICHCGSLVVLDASYNNLTYLPTNIGFELVKLEKLLIHLNKIRSLPTSIGEMRSLRYLDAHFNELNGLPNSFGLLTNLEYLNLSSNFSDLQDLPASFGDLISLQELDLS…
At3g26500/ sp|Q9LRV8	PIRL2	>PIRL2	MDHDLDKFPLLSYVLHQHDSNLHAPPSMAAQETLLPSFPLLSNPEIMSMLTQSIPTTITQTLFVFNSLGSRPDPLAVSSARFKIAQIMDSLSPEEAAKESEIYAGVVRLDEVHDSYEKKLKDTEEELSRVYSTEVESMLRSGEEVNEKVLAVLKEAESGGTVERIDLSSQELKLIPEAFWKVVGLVYLNLSGNDLTFIPDAISKLKKLEELDVSSNSLESLPDSIGMLLNLRILNVNANNLTALPESIAHCRSLVELDASYNNLTSLPTNIGYGLQNLERLSIQLNKLRYFPGSISEMYNLKYLDAHMNEIHGIPNSIGRLTKLEVLNLSSNFNNLMGVPDTITDLTNLRELDLSNNQIQAIPDSFYRLRKLEKLNLDQNPLEIPSQEVATQGAEVVRE…
At1g12970/ sp|Q8W4Q3	PIRL3	>PIRL3	MDHDLEIFPLLSYVLHHSDPASHAPPSLAIQQSLANRYPLLTNPYVISSLIESIPSTITQTLFVFGSLGPRPDPLAVSSARSKIREIKENDSLSPEDAAKEEQVYAAVVSLEEVHEGYEKQLRDLEEEIGRVYASAVESLSGGDEVNEEVLAVIKDAEDGGVVERIDLSDHELKLLPDALGKIVGLVSLNVSRNNLRFLPDTISGLEKLEELDLSSNRLVFLPDSIGLLLNLRILNVTGNKLTLLPESIAQCRSLVELDASFNNLTSLPANFGYGLLNLERLSIQLNKIRFFPNSICEMRSLRYLDAHMNEIHGLPIAIGRLTNLEVMNLSSNFSDLIELPDTISDLANLRELDLSNNQIRVLPDSFFRLEKLEKLNLDQNPLEYPPQEMVNQSAEAVR…
At4g35470/ sp|Q9SVW8	PIRL4	>PIRL4	MDLMQMDKRLDSTEQVVEEIMRIHRSLPARPGIDEVEAAKGLIDNVEKEDQACLEAIARQRKSSEVPGELFMVLQEMKKGYVQFRSKEQIREALKLLDLESVHSLFDDFIQRASNCIASPSSNGSVSSRPPLPPATTTAARSDSQSSLNFSERAPVRPKDMVSRDDSFVTKSKPSSLYSDGFAAPPRRPQILDSTLTTGNDGEKLSLIKLASLIEVSAKKATQEINLQNKLTEQLEWLPDSLGKLSSLTSLDLSENHIVVLPNTIGGLSSLTKLDLHSNRIGQLPESIGELLNLVYLNLGSNQLSSLPSAFSRLVRLEELDLSCNNLPILPESIGSLVSLKKLDVETNDIEEIPYSIGGCSSLIELRADYNKLKALPEAIGKITTLEILSVRYNNIRQL…
At2g17440/ sp|Q5G5E0	PIRL5	>PIRL5	MDSKEMVVEEIMRIHRSLPLRPEIDDVETATSLIQNVEKEDRNRLEAIDKLVKTSSSEVPLELFNVFKEMKKSLVRFQSTEQTREATKILDLESVHVVFDELIQRASFCIASPNSTTALPRSVPVPAPVVSSDEIPFKSKEIISRDDTFVKKAKSSFYSDGLLAPSKPQVLDSTLHQAKNVAGNDGEKLSLIKLASLIEVSAKKATQELNLQHRLMDQLEWLPDSLGKLSSLVRLDLSENCIMVLPATIGGLISLTRLDLHSNRIGQLPESIGDLLNLVNLNLSGNQLSSLPSSFNRLIHLEELDLSSNSLSILPESIGSLVSLKKLDVETNNIEEIPHSISGCSSMEELRADYNRLKALPEAVGKLSTLEILTVRYNNIRQLPTTMSSMANLKELDVS…
At2g19330/ sp|O64566	PIRL6	>PIRL6	MICEEAYHQQPQIQKEQMMTMDQRNNHQRKRSPLSSPSSPSSPSSPSSPKSPSFNNNEEERLEVVNLSGMALESLPNPSLNLAQICKLDLSNNHLQTIPESLTARLLNLIALDVHSNQIKALPNSIGCLSKLKTLNVSGNFLVSFPKSIQHCRSLEELNANFNKLIRLPDSIGFELTNLRKLSINSNKLISLPISITHLTSLRVLDARLNCLMILPDDLENLINLEILNVSQNFQYLSALPSSIGLLMNLIELDVSYNKITVLPESIGCMRRLRKLSVEGNPLVSPPIEVMEQNLQVVREYLTQKMNGGSPRSPSKKKSWGFGKLVKYGTFNGGSRSWNREEREGFIMPEYRSIDSLASPRYSGMFSPRRLFSPRTYFSR
At4g29880/ sp|Q5G5D8	PIRL7	>PIRL7	MICEDAYQYQQLHGQKDHMMTMMMMDLSTSPPSSPLSPSLSPKSPSYNNNEEERLEVVNLSGMALQSLPNPSLNLANICKLDLSNNHIKKIPESLTARLLNLIALDIHSNQIKALPNSIGCLSKLKILNVSGNFLVSLPQTIQNCRSLEELNANFNELIRLPDNIGLELTNLKKLCVNSNKLISLPATITCLTSLRVLDARLNCLMILPEDLENLINLEILNVSQNFQYLSALPSSIGLLLNLLELDISYNKITVLPESIGCMRRLRKLSAEGNPLVSPPIEVVEQSLHAVREYLSQKMNGKLVNTAAKKKTWGFRKLVKYGTFNGRSRVWTREEREGLIMPEYRPIDILTSTKFPVTCSPRRLFSPRTYFSR
At4g26050/ sp|Q8RWE5	PIRL8	>PIRL8	MMGYEQMNQMTMTTTAMMKNYNKKGLINTPQKKMTRRSVSAIDGGAAATAKEGDRRQNIKTLDLSGMSLASLSASSINLASISKLDLSNNNIQKIPESLVARMLNLWALDLQSNQLKTLPNSIGCLSKLKFLNVSGNYLQSLPKTIEDCRSLEELNANFNELTRLPDAIGFELTNLTKLSVNSNKLVLLPNSVSYLTSLRVLDARLNRLSSLPEDLENLVNLQVLNVSQNFQHLTTLPYSVGLLISLVELDVSYNGITVLPDSLGCLRRIQKLSVEGNPLISPPFEVVEQGLEALKQYMSEKMTESYKKTPTKKKSWGIGKLVKYGLSSSPGRSTGREDGKEGFINVSDYRQIDGIASPRHVSLFNPRRLLSPLSAYFSPPRY
At3g11330/ sp|Q8VYG9	PIRL9	>PIRL9	MAAEPNPKNFPVLSYVLARLPSFTAKSPSSSVPPFDIEQPPPSSSSSSIEIVTQMPHLTQPDVLASMTSAISDVAETRSILRTLGPRPDHESVDKARAKLSEIESFLSESFEDIALTDAAAKDEKRRQEMDQEKTWCESILKLDEVHASYEKLLKEAEERLVRIYESAEKNAAEDEENVAAVEVNEEVVGILQHASANPVDRVDLSGRKLRLLPEAFGRIQGLLVLNLSNNKLESIPDSIAGLHSLVELDVSTNSLETLPDSIGLLSKLKILNVSTNKLTSLPDSICRCGSLVILDVSFNRLTYLPTNIGPELVNLEKLLVQYNKIRSFPTSIGEMRSLKHLDAHFNELNGLPDSFVLLTNLEYLNLSSNFSDLKDLPFSFGELISLQELDLSNNQIHA…
XP_009122185.1	BrPIRL1	>BrPIRL1	MATELNPNNFPVLSYVLDRLPSFTAKSSSDGDKPPSKSDPSSSSSHSIEIVTQMPHLAHPDVLASMTSAIADVSQTRSVLRTLGPRPDHETVDKARARLAEIDASLSESFEEIALSANDVDVAEKEQKRREAVDQEKTWYNSILKLNELHESYEKLLKEGEERLVRIYESAEKNAAAVAEEEAKEVEVSEEVVSILQQAEEKPLDRVDLSGRKLKLLPEAFGRIQGLLVLNLYNNQLEAIPDSIAGLHSLLELDLSTNFLETLPDSIGLLSKLKILNVSCNKLTTLPDSICKCGSLVVLDASYNNLTYLPTNIGFELVHLEKLLIHLNKIRSLPTSVGEMRSLRYLDAHFNELNGLPESFGMLTNLEYLNLSSNFSDLQDLPASFGDLISLQELDLSNN…
XP_009129502.1	BrPIRL2	>BrPIRL2	MEHDLDKFPLLSYVLHQYDSKHHAPPSMAVQQTLAPSFPLLSDPQIMYSLTQSIPTTITQTLTVLASLGPRPDPSAVSSARSMIAEILQMDSLSPEEAAKEAEIYAGAVRLEEVYDSYEKELSDLEEKLSRVYATEAESLLRSREEMNEEVVKVLKAAESGKVLERVDLSGQELKLLPEAICKIVGLVSLNISGNNLTFIPDAISKLKKLQELDVSSNSLESLPDSIGMLLNLRILNVSANNLTSLPESIAHCRSLVELDASYNNLTSLPTNIGYGLQNLERLLIHLNKLRYFPGSISEMISLKYLDAHMNEIHGLPSSMGRLKKLEVLNLSSNFNNLMRVPDAITDLINLRELDLSNNQIQAIPDSFYMLKKLEKLNLDHNPLEIPSQEVAKQGAEAV…
XP_009118040.1	BrPIRL3	>BrPIRL3	MDHDLEIFPLLSYALHHSDPASHAPPSLSVQHSLANRYPLLTNPHVISTLIESIPSTITQTLHVFASLGPRPDPSSVSSARAKIAQIRETDPSSLSPEDAAKEEQIYVTVVKLEEVHEGYEKQLRGLEEKLSEVYASAVESLDGGDEVNEEVLEILDGGGVERIDLSDRRLKLLPEALGNNVSLVSLNLSRNDLKLLPDTISGLEKLEELDVSSNLLESLPDSFGLLLNLRVLNVSGNKLTYLPESITQCRSLVELDASFNNLASLPANIGYGLLNLERLSIHLNKLRYFPNSICEMRSLRYLDAHMNEIHGLPIAIGRLTSLEVLNLSSNFSDLTELPDTISDLANLKELDVSNNQIRVLPDSFFRLEKLEKLNLDQNPLEFPPQEMVNQGAEGVREY…
XP_009138361.2	BrPIRL4	>BrPIRL4	MDSMQLDKRLDSTEQVVEEIMRLHRSLPPRPGLDDVEAARSLILNVEQEDQAWLEAIANQRKPSDVPGDLFTVLQEMKKGLVLFRSKEQRREATKLLDLETVHSSFDEFIQRASHCIASPSSNGSAPSRPPRVPKPPASLYLSEKAPVRPKEMVSRDDSFVTTKAKPSSLYGDALVAHRSPQLLDSTLTTGKFAGNDGDNLSLIKLASLIEVSSKKATKVLNLQNKLTEQVEWLPDSIGKLSSLTSLDLSENHIVVLPNTIGKLSSLTKLNLHSNRITHLPESIGELLNLVYLNLSSNQLSSLPSSFSKLSQLEELDLSCNNLPILPESIGSLANLKKLDVETNEIEEFPYSIGGCSSLKEVRADYNKLKALPEAIGKITTLEILSVRYNNIRQLPTTM…
XP_009112430.1	BrPIRL5	>BrPIRL5	MMNQVVEEIMSIHRSLPPRPDIDDVEAATSLIQNVENDDQSRLDAVDREIKSSGVPQELFDVLQEMRRGLVRFQSKEQKREAAKVLDLESAHVVFDELIQRAYANLSRPPLAPVVSPASLYCSDEAHVKSKDMFTRDDTFVNKVKSSLYSDGFLAPRKPQVLDSTTLQAKNLTGHDGEKLSLIKLATLIEVSAKKATQELNLQHKLMDNLEWLPDSLGKLSSLVRLDLSENCIMALPATIGGLLSLTRLDLQSNRIGQLPESIGDLMNLVNLNLSGNQLTSLPSSLSRLVNLEELDLSSNSLSVLPETIGSIVSLEKLDVETNNIEEIPHSISGCSSLKELRADYNRLKALPEAVGKITTLEILSVRYNNIRQLPTTMSSMANLKELDVSFNELESVPE…
XP_009102178.1	BrPIRL6	>BrPIRL6	MICEETYHQQPQAPIKEHMMTMMMMDQHQSRKSPLSSSPSSPSSSPRSPSSPRSPSFNINNEEERLEVVNMSGMALESLPNPSINLAQICKLDLSNNYLQTIPESLTARLLNLIALDVHSNQLKALPNSIGCLSKLKTLNVSGNFLVSLPKSIQHCRSLEELNANFNKLIRLPDSIGYELTNLRKLSVNSNKLISLPISITHLTSLRALDARLNCLMILPDDLENLINLEILNVSQNFQYLTALPSSIGLLMNLIELDVSYNKITVLPESIGCMRRLRKLSVEGNPLVSPPAEVMEQNLQVVREYLTQKINGTAPKSPSKKKSWGFGKLVKYGTFNGGSRSWNREEREGFIMPEYRSIDSLASPRYSGMFSPRRLFSPRSYFSR
XP_009137871.1	BrPIRL7	>BrPIRL7	MICEEAYQYQQLHAQNDHMMTMMMMDLSQSPLSSPILSKNTDNNEEERLEDVNLSCMALQSLPNPSLNLGIICKLDLSNNHIKKIPESLTARLLNLVALDIHSNQIKALPNSIGCLSKLKILNVSGNFLVYLPKTIQNCRSLEELNANFNELIRLPDSIGLELTNLRKLCVNSNKLITLPTSITYLTSLRVLDARLNCLMILPEDLENLINLEILNVSQNFQYLTTLPSSIGLLMNLLELDISYNKITVLPESIGCMRRLKKLSAEGNPIVSPPIEVVEQSLQAVREYLSQKMNGRLVNASPKKKSWGFRKLVKYGTFNGRSRAWTREEREGLIMPEYRPIDILASNRFPGISPRRIFSPRTYFSR
XP_009137574.1	BrPIRL8	>BrPIRL8	MMGYEQMNQMTMTTTAMMKNFNKMGPINTPHKKITTKRSVSAIDGGAAVMAGEGDRRRNLKTLDLSGMSLASLSASSINLASISKLDLSNNNIQQIPESLVARMLNLWALDLHSNQLKTLPNSIGCLSKLKVLNVSGNNLQHLPKTIEDCRSLEELNANFNELTMLPDTIGFELTNLTKLSVNSNKLVVLPSSLSHLTSLRVLDARLNRLGSLPDDLENLVNLQVLNVSQNFQHLKELPYSVGLLISLVELDVSYNGITVLPDSIGCLRRIQKLSLEGNPLVSPPFEVVEQGLEAVKLYMSEKMTESYKETPMKKKLWGIGKMVKYKTFNGLSSSPGRSPGRRTGGDHHGNERGGFINVSDYRQIDGIASPRHVSLFNPRRLLSPFSAYFSPPRY
XP_009146736.1	BrPIRL9	>BrPIRL9	MAADPNPNKFPVLSYVLSRLPSFTATKSSSPSSSSSSAPAFDVEQPIEIVTQMPHLAHPSVLASMTKAISDVAQTRSILRTLGPRPDHESVDKARAKLSEIEGILSESLNDIAINEGKDEDEDEKKREEMGKDKTVCESILKLDEVHDSYEKLLKEAEERLVRMYESAAVAADEEGVAAVEVNEEVVGILQQALDNRVERVDLSGRKLRLLPEAFGRIQGLLVLDLSNNQLQAIPDSIAGLHDLVELNVSGNILETLPDSIGLLSKLKILNVSTNKLTVLPDSICRCGSLVILDVSFNRLTYLPTNIGSELVNLEKLMIQYNKIRSFPSSIGEMISLTYLDAHFNELQGLPDSFCLLANLEYLNLSSNFSDLIELPISFGDLINLQELDLSNNQIHALP…
XP_006287428.2	CrPIRL1	>CrPIRL1	MATELNPKNFPVLSYVLDRLPSFSAKSSSDVDRSSSSSKSDPSSSSSSSSHSIEIVTQMPHLAHPDVLASMTNAIADVAQTRSVLRTLGPRPDHETVDKARARLVEIDASLSESFEEIALSPNDIDVAEKEQKRREAVEQEKTWYNSILKLNELHQSYEKLLKEAEERLVRIYESAEKNAAAVAEEEAAEVEVNEEVVSILQQASENPLDLVDLSGRKLKILPEAFGKIQGLLVLNLYNNQLEAIPDSIAGLQNLLELDVSTNFLQILPDSIGLLSKLKILNVSCNKLTTLPDSICHCGSLVVLDASYNNLTYLPTNIGFELVKLEKLLIHLNKIRSLPTSVGEMRSLRYLDAHFNELNGLPNSFGMLINLEYLNLSSNFSDLQDLPASFGDLISLQEL…
XP_006292787.2	CrPIRL2	>CrPIRL2	MTCSTIDMVPLLKTSINLQLALTNNHKTMDLDRFPLLSYVLHQLDSNLHAPPSMAAQQTLLPSFPLLSDPQIMSSLTQSIPKTITQTLFVFNSLGSRPNQSAVSSARSKIAQIMDSLSPEEAAKETEIYAGVVRLDEVHDSYEKKLKDLEEDLSRVYVTEVESMLKSSQEVNEEVVAVLKAAESGGIIERIDLSGQELKLIPEAFGKIVGLVYLNLSSNDLTFIPDAISKLKNLEELNVSSNSLESLPDSIGMLLNLRILNVNANNLTALPESIAHCRSLVELDGSYNNLTSLPTNIGYGLQNLERLSIQLNKLRYFPGSISEMYNLKYLDAHMNEIHGIPNSVGRLTKLEVLNLSSNFNNLMSVPDTITDLTNLRELDLSNNQIQTIPDSFYLLRKLE…
XP_006307445.1	CrPIRL3	>CrPIRL3	MDHDLEIFPLLSYVIHHSDPASHAPPSLTIQQSLANRYPLLTNPHVISSLIESIPSTITQTLFVFGSLGPRPDPSAVSSARAKIVAIRENDSLSPEDAAKEEQFYAAVVKLEEVHEGYERQLRDLEEELSRVYASAVESLDGGDEVNVEVLSVIKEAEDGGVVERIDLSDRGLKLLPDALGKIVGLVSLDLSRNDLKFLPDTISGLEKLEELDLSSNYLRSLPDSIGLLLNLRILNVTGNKLTSLPESIAQCRSLVELDASFNNLTSLPANIGYGLLNLERLSIQLNKIRFFPNSICEMRSLRYLDAHMNEIHGLPIAIGRLTSLEVMNLSSNFGDLTELPDTISDLANLRELDLSNNQIRVLPDSFFRLEKLEKLNLDQNPLELPPQEIVNQSAESVR…
XP_006283467.1	CrPIRL4	>CrPIRL4	MDLMQMDKRLDSTEQVVEEIMRIHRSLPPRPGIDEVEAAKGLVDNVDKEDQSCFEAIAKQRKGSEVPAELFMVLQDMKRGFLHFRSKEQKREALKLLDLEATHAFFDDLIQRASNCIASPSSSNGSVPSRPPPAPTPAPAPRTPSPSSLYFSEKPPVRPKEMVSRDDSFVSKTKPSLYTDAFAAPRKPQIMDSTLTAGKFAGNDGDKLSLIKLASLIEVSAKKATQELNLQNKLTDQVEWLPDSIGKLSSLISLDLSENHIVVLPNTIGGLSSLTKLDLHSNRIGQLPESIGELLNLVYLNLGSNQLSSLPSAFSRLLRLEELDLSCNNLPILPESVGSLVSLKKLDVETNDIEEIPHSIGGCSSLKELRADYNKLKALPEAIGKITTLEVLSVRYNNI…
XP_006297403.1	CrPIRL5	>CrPIRL5	MEKRFDSKDKVVEEIMKIHRSLPSRPEIEDVETATSLVQNVEEEDRIRLEDIDDEHKMIQNSGVPKELFNVLKEMRRSLVHFQSKEQRREANKILDLESVHVVFDELIQRASNCIASPNGMTTTTISVPRSVPVPVPASVVSSDQGLVKSKEMLTRDDMFVKKERSSFYNDGLLAPRKPQVLDSTLMAKRVIGHEGEKLSLIKLASLIEVSAKKATQELNLQHKLMDQLEWLPDSIGKLLSLVRLDLSENCIMVLPETIGGLLSLTKLDLHSNRIGQLPESIGDLVYLVNLNLSGNQLSSLPPAFSRLIHLEELDLSSNSLSTLPESIGSLVSLKKLDVETNNIEEIPHNISGCSSLKELRADYNRLKALPEAVGKLSTLEILTVRYNNIRQLPTTMSS…
XP_023642045.1	CrPIRL6	>CrPIRL6	MDRILKAARTSGSLNLSNRSLLDVPTEVYQCLETTGEGENWWEAVDLQKLILAHNDIEVLREDLKNLACLVVLNVSHNKLSELPAAIGELTAMKSLDVSFNSISELPEQIGSAISLVKLDCSSNRLKELPESLGRCLDLSDLKASNNQISSLPEDMVNCSKLSKLDMEGNKLTVLSEKHIASWTMLTELNASKNILGCLPQNIGSLSRLIRLDLHQNKISSVPPSIGGCSSLVEFYLGINLLSTLPAEIGDLSRLGTLDLRSNQLKEYPVGACKLKLSYLDLSNNSLTGLYPELGNMITLRKLVLVGNPLRTLRSTLVNGPTAALLKYLRSRLSDSEETSASTPTKENVIASAARMSISSKELSLEGLNLSAVPAEVWESGEITKVNLSKNSIEELPAQ…
XP_006294454.1	CrPIRL7	>CrPIRL7	MICEDAYQYQQLHGQKDHMMTMMMMDLSTSSTISPSSSPKSPSHNNDEEERLEVVNLSGMALQSLPNPSLNLANICKLDLSNNHIKKIPESLTARLLNLIALDIHSNQIKALPNSIGCLSKLKILNVSGNFLVSLPKTIQNCRSLEELNANFNELTRLPDNIGLELTNLRKLCVNSNKLISLPNSITYLTSLRVLDARLNCLMILPEDLENLINLEILNVSQNFQYLSVLPSSIGLLLNLLELDISYNKITVLPESIGCMRRLRKLSAEGNPLVSPPVEVVEQSLQAVREYLSQKMNGKLVNIAAKKKTWGFRKLVKYGTFNGRSRAWTREEREGLIMPEYRPIDILASTKFPVMCSPRRLFSPRTYFSR
XP_006283906.1	CrPIRL8	>CrPIRL8	MMGYEQMNQMTMTTTSMMKNFNKRGLNNITPHKKITRRSVSAIDGGAAAAATDGEGDRRQILKTLDLSGMSLASLSASSINLASISKLDLSNNNIQKIPESLVARMLNLSALDLHSNQLKTLPNSIGCLSKLKFLNVSGNYIQFLPKTIEDCRSLEELNANFNELTRLPDAIGFELTNLTKLSVNSNKIVQLPQSVSHLTSLRVLDARLNRLGSLPEDLENLVNLQVLNVSQNFQHLTTLPYSVGLLISLVELDVSYNGITVLPDSLGCLRRIQKLSVQGNPLISPPFEVVEQGLEALKQYMSEKMTESYKKTPTKKKSWGIGKLVKYGLSSSPGRRASRGGEREGFINVSDYRQIDGIASPRHVSLFNPRRLLSPLSAYFSPPRY
XP_006296704.1	CrPIRL9	>CrPIRL9	MAAEPNPKNFPVLSYVLARLPSFTTKSPSSSAVPPFNIEQSPSSSHSIEIVTQMPHLTQPDVLASMTSAISDVAETRSILRTLGPRPDHESVDKARVKLSEIESSLSESFEDIALTDAAAKDEKRRLEMDQDKTWCESILKLDEVHASYEKLLKEAEERLVRIYESAEKNAAEDEDNVAAVEVNEEVVGILQHASANPVDRIDLSGRKLRLLPEAFGRIQGLLVLNLSNNKLEAIPDSIAGLHSLVELDVSTNSLETLPDSIGLLSKLKVLNVSTNKLSALPDSICRCGSLVVLDVSFNRLTYLPTNIGFELVNLEKLLIQYNKIRSFPTSIGEMRSLKHIDAHFNELHGLPDSFVLLTNLEYLNLSSNFSDLKELPFSFGDLVSLEELDLSNNQIHAL…
Os04g51560/ sp|Q7XNY1.2	OsIRL1	>OsIRL1	MREMGEKRRRGHLNPAGFAGGLHDHEEKKNEEHKLDMSGMSMDALPHLTMSLGQVTILDLSNNNLESIPESIIARLLNVVVLDVRSNQLKSLPNSIGCLSKLKVLNVSGNLLESLPNTIEECRALEELHANFNELTKLPDTLGFELHSLRKLSVNSNKLAQLPSSTSHMTALRALDARLNCLRALPDGLENLANLEALNVSQNFQFLRELPYAVGLLASLRELDVSYNSIAALPDSMGCLTKLARFSAVGNPLVSPPMDVVEQGLDAMRAYLTARMNGGDGKRKKKAWLPKLVKYSTFTARMTPGRTRVHENTEGLLMSDYRSLNGIASPRFLTMLSPRRLFSPRRNSPKHC
Os02g38040/ sp|Q6ZH85.1	OsIRL2	>OsIRL2	MDPTPQSHPILAYVLSRLPSLLPVSPSLSTPRARDIEQPSPRAPSGAAEFDLVSRMPGLRHPSVLSAMTRAVADVSSARDALRLLGPRPDHELVDSARAFLRSHAAEEAEEEEEDEKVAKSREVVRLDEAHESYGGLLREAEERLDRVYRTAMRGRDMQVVAAAHGGGGEEEAGVVDDEVVRVLRDAEEGKAVERLLLADRQLRHLPEQLGRIRGLLVLDVSRNQLKNVPDAIGGLEHLEELRLASNALVSLPDSIGLLTSLKILDVSGNKLRSLPDSISKCRSLVELDVSYNVLSYLPTGIGQEMARLEKLWVHLNKLRSLPSSVCEMRSLRLLDAHFNQLRGLPAGIGRLAALESLNLSSNFSDMRDLPASFGDLLGLRELDLSNNQIHALPDCFGR…
Os04g40080/ sp|Q7XK44.3	OsIRL3	>OsIRL3	MPGLRHPSVLRAMTRAVADVSAARSALQVLGPRPDHELVDSSRAIVAATDAEAGGSRRVPEGDLEACRAVVRLEETHDAYEALLQEAEGRLEAVYRSAMEGKDLEEPDGRDESAAAAAGDDAAVQEEVIAVLRQAEEGKPVESVRLVDRQLRHLPEAFGRIQGLRVLDVSRNQLEVIPDAIGGLDHLEELRLASNALISLPDSIGLLLNLRILNVGSNRLRSLPDSISKCRSLIELDASYNGLAYLPTNIGYELVNLRKLWVHMNKLRSLPSSICEMRSLYLLDAHFNELCGLPSAIGKLSSLEILNLSSNFSDLKDLPASFGDLLNLRELDLSNNQIHALPDNFGRLDKLEKLNLEQNPLSMPPMEIVNKGVDAVKEYMLQRWLDILLEEERKSIAAA…
Os08g40090/ sp|Q6Z8P4.1	OsIRL4	>OsIRL4	MGAVGVEAGVFDTVDGLVGEVMRLHRSLPARPAVEEVEAAEALAAAADREERARADAVARLRRSPAVPDELLCVAQEMHRALAGFQCREQKRDAARLLELEALHTLFDDLIQRASQCLPSTSTRAAPRIAAPAAATTTTSTAAAGSSSSSAVGNAERHASSGTNGFTASRVAGTSTSTGRVSMDDSYVRKAKAAMWDGGAAATNSHLPRGPVEANSVAVRADGNYGDDNEKLSLIKLASMIEVSAKKGARDLNLQGKLMAQIEWLPDSIGKLTGLVTLDISENRLLALPDAIGKLFSLAKLDIHANRISQLPESIGDLRSLIYLNMRGNQLSSLPSSIGRLLNLEELDVGSNGLSSLPDSIGSLTRLKKLIVETNDLDELPYTIGHCVSLVELQAGYNH…
Os10g42190/ sp|Q8S7M7.1	OsIRL5	>OsIRL5	MASAAEAVEELTRLYRELPPRPAVEEVEAAEAVLASADAEEAARLDEVAREEASASASSSAAAPGRADGELLAVLREARRNAVRLRALQQRKEAAYVVELERRFKVFDDLIQRASRVVSSSSDAAEAGGGTTGDGYVGVGADSVDLEMELRKKEAAVAAAAAVAEMERGSKGLAALGLESKPISSLRRDVSAGTDMEKLSLIQVASLIESSAKKGITELSLRGKLVDQIEWLPVSLGKLQDVTELDLSENRIMALPSTIGSLRYLTKLDLHSNQLINLPDAFGELSNLIDLDLHANQLKSLPSSFGNLTSLANLDLSSNMLKALPDCLGKLANLRRLIVETNELEELPYTIGSCTSLVELRLDFNQLKALPEAIGKLEKLEILTLHYNRIKGLPTTVGS…
Os02g58030/ sp|Q6K7R2.1	OsIRL6	>OsIRL6	MERVLKSARESGSLNLSNRSLREVPKEVYNNLDTGAQDEKWWEGVDLQKLILAHNNLEVLREDLRNLSSLVVLNISHNNISSLPAAIGDLPLLKSLDVSSNQINAFPEEIGFATALVKVDCSNNCLTDLPVSLARCLELSELNASNNTISVLPDELAGCSKLFRLNLEGNKLVTLSDKMFMSWTMLTEMNAAKNLLTAIPDGIGALSKLIRLDLHQNKITLIPPSIKDCSSLAEFYMGNNLLTSIPEDIGMLSNLGILDLHSNQLKEYPVGACRLKLSFLDLSNNSLSGLPAELGTMTTLRKLLLTGNPMRTLRSSLVSGPTTALLKYLRSRLSSDEGASGSGSTPTKDDQIAAARRLSLSSKELDLSGLGVTSVPPAAWETNDVMKLDLSKNSIEDLP…
Os03g11360/ sp|B9F655.1	OsIRL7	>OsIRL7	MGCCSSRSADSPASRVTRWRSTGIVALRDARLKVVPNEVLQVGNSLRILDLTNNKIAEIPQEVGTLVNMQRLVLAGNLVESIPANIGYLRNLKILTLDRNKISVLPEELGSLSNLQQLSISQNSLSRLPKSVGDLRNMLLLNVSDNKLIALPESIGGCSSLEELQANGNSIEDVPSSICNLVCLKSLSLNGNKIRQLPQNLLKDCKALQNISLHDNPISMDQFQQMDGFTEFEARRRKKFDKQIDSNVMMSSTALDEGIDLN
Os10g31790/ sp|Q7XDQ7.1	OsIRL8	>OsIRL8	MESSPPPPPPTITVQVKFGGRTIPVEVPAAATAADLKRLLQPLTNVLPRGQRLICKGKVLADAASLSSMQVVNGSKVMLMASQGLHQGDGPITKNSSVPAPSTRRASNVKEAQIQKSDTNVSKIRPERWKATGIIALSDSSLKAVPEEVWGCGSSIRVLDVSNNCIEAIPQEIAALRSLQKLILTANDIADGNISWEGLTCVQTLTVLSLSQNRLVTLPSSLGSITHLRELRIANNRLENLPVEIGLLKHLEILIANNNRITSLPSSIGGCESLNEVDLSSNLLAELPEAFGNLQHLKALSVRNNGLTSLPSAFFIKCSQLITLDLHGTEITNDVLRQVDGWEEFDERRRKKHQKQLDFRVGSSVVFDEGADDDYRRL
KAE8703459.1	HsPIRL1	>HsPIRL1	MDSHLKNSPLLSYVLSRLPSISSSKPHYDPLVDIEQPPPTDASSSATLPPIVDEMPNLSHPKVLAAMTHAILDVAQTRSVLQTLGPRPDHESVDMARSKLAEIESGVSKSLGELVLSPRPAEVHQAEWRANLAEKEQQIRQEAEKEKSMYKSILQLDEMHEAYGKLVKQAEDRLVKIYEKAGEAEENLEQIEDINPEVVGILEEAQGKGLERVDLCGRKLRFLPEAFGKISGLLSLNLSGNQLEVIPDSLAGLQKLEELNVSSNLLQSLPDSIGLLPNLKILDVSGNKLNALPDSICQCRSLIELDVSFNSLLYLPTNLGNELGNLQRLSVYLNKLRSLPTSICKMRSLRFLDAHFNELRGLPDEIGRLTNLEVLNVRCNFADMTELPESLGELVNLKE…
KAE8721983.1	HsPIRL2	>HsPIRL2	MIPGLHNIIAHVIYGDIPSQQPIFSRQSTKNGYPIHNTMLRNMTRKPNLPVPRNLKSLWPGFLPNPLSSEATAKTTGSILPKPKLPYPVNERRRQAPNERERGPSNNRAGCEQRKPLNQVKQYSTRRGKQHLAFTTARHGAHQQRLLMDPTLSKFPILSYICSQQDPYNYPSLPRDISIDLFTRFPRLYDPAILSSLSQSIPSTVTQTHSLLRSLGPRPDPSAVSAARSKIIQIQETQSSSQEAEIFKSVIRLEALHEDYERQLTELEENLGRLYRSAVEQMRGEIEVNEEVVRILEEAETGVVERVELSGRGLRLLPEAFGKLHGLVHLNLSSNQIEVIPDSIGGLKKLEELDASSNQLQYLPDSIGLLLNLRILNVSGNKLNALPESIARCRCITSD…
KAE8665008.1	HsPIRL3	>HsPIRL3	MDPTLSKFPILSYICSQQDPYNYPSLPRDISIDLFTRFPRLSDPAILSSLSQSIPSTVTQSHSLLRSLGPRPDPSAVSAARSKIIQIQETQSSSQEAEIFKSVIRLEALHEDYERQLTELEENLGRLYRSAVEQMRGEIEVNEEVVRILEEAETGVVERVELSGRGLRLLPEAFGKLHGLVHLNLSSNQIEVIPDSIGGLKKLEELDASSNQLQYLPDSIGLLLNLRILNVSGNKLNALPESIARCSSLRELDASFNNLSFLPTNIGYGLLNLEKLSIHLNKIRFLPSSICEMRSLRYLDAHFNELHGLPQAIGRLTKLEVLNLSSNFNDFTEVPDTITDLTDLRELDLSNNQIRVLPYTFGRLGKLVKLNLDQNPLIVPPAEIANKGAEAVKEFMSKK…
KAE8664234.1	HsPIRL4	>HsPIRL4	MVESCAVRSTDEAVEEIMRIHRSLPPRPALDEVQAAKELIRNVEKEDQARLDAIARKIKSPNVPQELFLILLEMQNKCVYFQSKEQKREAYKLLDLEAVHDLFDEFIQRASDCLSSSPSSSKFHDKSTHSNELPSAAAPPPSSNNSFAAATTSSFTTREPASGRVLFSRDDSYVKKAKSSFYGNATDRGLGISVSSTPHILDSSLKSDAATASVQDGEKLSLIKLASIIEVSAKKGSRDLNLQAKLMDKIDWLPDSVGKLSSLITLDLSDNRIVALPDTIGGLSSLKKLDLHSNKIAQLPDSIGDLLSLVFLDLSANQLSSLPATFGRLALLEDLDLSSNHLPSLPDTIGSLINLKKLNVETNDIEEIPHTIGHCSSLKELRADYNRLKALPEAVGKIE…
KAE8678495.1	HsPIRL5	>HsPIRL5	MAMMSKQDPSPSFLQTLQEIMRLYRSLPPRPSIADVEASKSVLKTLENEEKVKLEEISKEKPPEDVPGELFSILQQVRKTMVLFQSHEQKKDALHLVEADKLFETFDGLIQRASLLVSGDTQDEKVTTFGEHVSKFDTETIITDDSLVKQEEDGELDKDDAKGENSSEKLNLMKTAALIENTARTGGVVLDLRGKLMDQIEWLPVSIGKLNDVTELDISGNRIMALPPSIGGLQALTKLDFHSNQLINLPDSVGELVNLIELDLHANRLKSLPASFGNLTNLMNLDLSSNEFTHLPEAIGNLSSLKRLIVETNELEELPYTIGNCSSLSELKLDFNQIKALPEAIGKLQCLEILTAHYNRLKGLPTTIGNLSNLKELDVSFNEIEFIPENLCFAVSLRK…
KAE8705959.1	HsPIRL6	>HsPIRL6	MEMSRIKGDDHHHHHHGSRPRRSSGDQEEKVRIGTVDLSGMSLDSLPISSLNLSFVSKLDLSNNNLQSIPESLTARLLNVVAMDVHSNQLKSLPNSIGCLSKLKFLNVSGNLLRALPKTIGNCKSLEELNANFNQLTMLPETIGFELTCLKKLSVNSNKLILLPQSITHLTSLRVLDARLNCLRSLPGDMENLINLEVLNVSQNFQYLETLPYSIGLLMSLVELDVSYNKIKYLPDSIGCLRKLQKLSVEGNPLVSPPVDVLEQSLQVVKEYLCEKMKAGQNPQKKRSWVGKLVKYASFNGKMTMTGGGGRRSWEKEGSIMAEYRSIDGLAAPRCVGISSPGRLFSTHNTGMLSPRRLFPSRTYK
KAE8658303.1	HsPIRL7	>HsPIRL7	MGCFQSRGADSKANRIARWRSTGIVALRDAKLKARQFSFLGSSFFLFVYIIHNSSVFEIPMDISNLVNMQRLILATNLIERLPINLGKLQALKVMILDGNQITSLPDELGQLVRLEKLSISGNMLMSLPETIGSLRNLSLLNVSNNKLKYLPESVGSCFSLEELQANDNLIEELPASVCNLVHLKSLCLNNNKISQIPPNLLKDCKALQNISLHDNPISMDQFQQMEGFQEFEARRKKKFDKQIDSNVMIGSKGLDEVLIYNSAAFTVLIGQWLHIFNNIRYQGTWIG
KAE8710516.1	HsPIRL8	>HsPIRL8	MMTEQQQLMRMGDGSRSGKRFMEEEERLDIVDLSGLSMDSLPKSSLNLTTICKLNLSNNNLQNIPESLTARLLNLVAFDVHSNQLKCLPNSIGCLSKLKTLNVSGNLLRSLPKTIKNCRSLEELNANFNILTKLPESMGFDLIHMKKLSVNSNKLVCLPQSITHLTNLRVLDARLNCLRTIPEDMENLINLQVLNVSQNFQYLQNLPYSIGLLVSLVELDVSYNKIATLPDSIGCMKRLQKLSVEGNPLMSPPAEVFEQGLHAVKEYLGEKMNAGHRSPQKKKSWVGKLVKCGTFNGSSEREGREGEGREGFIISEYRSIDGLASPRYMGMFSPRRLFSSGRYFSR
KAE8693161.1	HsPIRL9	>HsPIRL9	MDPHLKSYPLLSYVLSRLPSMSSSKPHYDPPSDLEQPPPASSSSANHPSIVDEMPNLSHPKVLASMTHAIFDVAQTRSVLQTLGPRPDHESVDMARSKLAEINSGLSKSLEELVLSPRPADVDQAEWRAHLAEKEQRIRQEAEKEMSMYKSILQLDEMHEAYEKLVKQAEERLIKIYEKAGEVEESLEQIEETDPEVVGILEEAQGKGLERVDLCGRKLRFLPEAFGKISGLLSFNLSGNQLEVIPDSLAGLQKLEELNVSSNLLESLPDSIGLLQNLKILLSVYLNKLRSLPTSICKMRSLHFLDAHFNELRGLPDEIGRLTNLEVLNVRCNFSDLTELPESLGELTNLKELDISNNQINALPDSFGRLDKLTKLNVDQNPLVVPPKEIVDQGVDAIK…
PWZ40074.1	ZmPIRL1	>ZmPIRL1	MIVASSSSSFSISFQEWDRDDMRDMGEKRRHGHGHGHLVGFGAGGVVGHATEHEEKRMEQKKLDMSSMSMDTLPHLTTPLGNITTLDLSNNNLQSIPESIIARLLNVVVLDVRSNQLKSLPNSIGCLSKLKVLNVSGNLLQELPATIEECRALEELNANFNQLTRLPDTLGFELHGLRRLSVNSNKLAYLPSSTSHMTALRSLDARLNCLRALPDGLENLGGLEALNVSQNFQYLRELPYGIGLLVSLRELDVSYNSIAALPDSMGCLTKLARFSAAGNPLVCPPMDVVEQSLDAMRAYLSARMNGTAKAKKKSWVPKLVKYSTFSAGMMTPGRTKVHGNNTDGLHMSDYRSLDGGGVASSAFLSMLSPRRLFSPRRNSAKH
PWZ20945.1	ZmPIRL2	>ZmPIRL2	MDPTPQSHPILAYVLSRLPSLPAVRTPRSPRERDLEQPSPRTPSGAAEIDLVGRMPGLRHPSVLSAMTRAVADVSSARDAIRLLGPRPDHEQVDASRELLRLADAGKKADANAGVKTKDLDEEKLAKCREVVRLEEDHEAYGALLRDAEGKLEHVYQMAMHGRDIKKVGGGDGKGEEGSGAVDEEVVRVLKDAGEGKVVERVNLADRQMRLLPEPIGRIRGLLALDVSRNQLKFSSRANFLFGAFNSDVPCLNSQVIPDAIGGLEHLEELRLASNDLVSLPDSIGLLSNLKILDVSGNRLRVLPDTISKCRSLVELDASYNALAYLPTGIGHELVHLQILRVHLNKLRSLPSSVCEMRSLRLLDAHFNELHGLPAAIGQLSALETLDLSSNFSDMRDLP…
AQK72233.1	ZmPIRL3	>ZmPIRL3	MDPTPQSHPILAYVLSRLPSLPAVRTPRSPRERDLEQPSPRTPSGAAEIDLVGRMPGLRHPSVLSAMTRAVADVSSARDAIRLLGPRPDHEQVDASRELLRLADAGKKADANADVKTKDLDEEKLAKCREVVRLEEDHEAYGALLRDAEGKLEHVYQMAMHGRDIKKVGGGDGKGEEGSGAVDEEVVRVLKDAGEGKVVERVNLADRQMRLLPEPIGRIRGLLALDVSRNQLKFSSRANSLFGAFNSDVPCLNSQVIPDAIGGLEHLEELRLASNDLVSLPDSIGLLSNLKILDVSGNRLRVLPDTISKCRSLVELDASYNALAYLPTGIGHELVDLQILRVHLNKLRSLPSSVCEMRSLRLLDAHFNELHGLPAAIGQLSALETLDLSSNFSDMRDLP…
XP_008669104.1	ZmPIRL4	>ZmPIRL4	MGTALDAAAFGSVDGVVGEIMRLHRALPARPAPEEAEAAEALVRAADREERARLDAAARLRRPPAVPDELFGVALEMHRALAAFHCREQKRDAARLLELDALHGLFDDLIQRASQCVPSSSGSSSTRAAPRVAAATTAAASSSFAAASSSAVAADSGAHRYSSMEPNGFSAPRMVTGMGRVSMDDSYVKKAKAAVWDDRVVASSSHMPRGAVSANSVATPVDGGYGDDNQKLTLIKLASMIEVAAKKGARDLNLQGKLMNQIEWLPDSIGKLTGLVTLDISENRILALPEAIGMLSSLAKLDLHANRIAQLPESIGDLSNLIYLDLRGNQLASLPASLGRLVKLEELDVSANHLTSLPDSIGSLTRLKKLIAETNDLDELPYTIGNCVSLVELRVGYNH…
PWZ05808.1	ZmPIRL5	>ZmPIRL5	MAAAGPTTSPATAGAVEELTRLYRELPPRPAVEEVEAAAAVLASAAAEEEARLAEIAREEALARARARGGAPPELLDVLWEARRSSVRLRALQQRKEAAHVLELERRFRLFDDLIQRASRLLSPGGGAGARIGTGGAAVDHDEVVEVEATRDTELDAAPAEIGRGSKGGLGLEPKSVSSLRRAASAGTDTEKLGLIQVASLIESSAKKGTTELNLRGKLVDQVEWLPVSLGKLQDVTELDLSENRIMALPSTIGSLRYLTKLDLHSNQLINLPDTFGELSSLIDLDLRANQLKSLPTSFGNLTSLANLDLSSNLLKVLPDCLGKLKNLRRLIAETNELEELPYTIGSCTSLVELRLDFNQLKALPEAIGKLENLEILTLHYNRIKGLPTTIGHLTRLRE…
PWZ57041.1	ZmPIRL7	>ZmPIRL7	MGCCSSRSSDSPASRVTRWRSTGIVALRDARLKEVPNEVLQVGNSLRTLDLTNNKLVEIPQEIGTLANMQRLVLAGNLIEIIPANIGYLQNLKILTLDRNRISILPEELGSLSNLQQLSVPQNFLLCLPKSIGDLRNMSVLNVSDNKLKELPESIGGCSSLEEFQANASPTSGTDLEAKYSGNAIEDVPASICNLVCLKSLSLNGNKIRQLPQNLLKDCTALQSLSLHDNPITMDQFQQMDGFGEFEARRRKKFDKQIDSGVMMGSTALDEGVDFH
AQK76376.1	ZmPIRL9	>ZmPIRL9	MSFNQINTLPEEIGLATALVKVDFSNNCLTELPPNLATCPDLSELKASNNNISRVPDVLAGCSKLSKLDLEGNKLVALSENMFVSWTMLTELNLAKNLLTAIPGSIGALPKLIRLDMHQNKITSIPPSIKGCSSLAELYMGNNLLSSIPADIGTLSKLGILDLHSNQLKEYPVGACNLKLSFLDLSNNSLSGLPAELGKMTTLRKLLLTGNPMRTLRSSLVSGPTTTLLKYLRSRLSSDEEGSRSTPTKDDQIAAARRLSLSSKELDLSGLGVTSVPAAAWETSDVVKLDLSKNSIEDLPNELSLCSSLQSLVLSNNKIKRWPHTVVSSLPCLSSLKLDNNPLVEISSTDLVPLSKLEVLDLSGNASALPEPSAVSALPQLQELYLRRMKLHEFPNGLL…
XP_002530026.1	RcPIRL3	>RcPIRL3	MDQEFPILSYLLSQLDPNSHPPLPQVIYQNLITQFPQLNNPKVISSLTQSIPSTIIQSLFLLKALGPRPDPDAVSTARIKIQELGETGKEVEIYKAVVRMEEMHNEYERQLREVEERLSGVYKNVVGEFEDVKVNEEVVSILKQVESGSVVERVDLSGRQLKLLPEAFGKLHGLVLLNLSRNQLEVLPDSIAGLQKLEELDVSSNLLLSLPDSIGLLRTLKVLNVSGNKLNYLPESIALCSSLVELDASFNNLVSLPTNIGYGLTNLERLSIQLNKIHILPPSICEMKSLRYLDVHFNELHGLPYAIGRLTNLEVLDLSSNFSDLTELPETVGDLANLRELNLSNNQIRALPDTFGRLENLANLILDENPLVIPPKEIVNKGVQAVREFMQKRWLDMIA…
XP_002532476.1	RcPIRL4	>RcPIRL4	MEATAATTSFRKIRSIDEAVEEIMRIHRSLPERPGIEEVEAAKALIQNVDKEDQGRIEAISRQTKSPDVPGELFVILLEMQKNLVYFQGKEQKRDALKLLDLENVHSLFDDFIQRASKCLPLSSSSSSSSSSTTTAAAAASALSSSFTYANGSASTVSTSKPPASTSTNKSSSNLNYSEQNSSRTELFTRDDSYVKKVRSSFYSDGIGAAVSSMPRIVDSTLKTATTTSGQDGDKLSLIKLASLIEVSKKKGTKDLNLQNKLMDQIEWLPDSIGKLSNLVSLDLSENRIVALPATIGGLSSLTKLDLHSNKIAELPESIGDLLSLVFLDLRANHISSLPATFSRLVRLQELDLSSNHLSSLPESIGSLISLKILNVETNDIEEIPHSIGRCSSLKELHA…
XP_002519837.1	RcPIRL5	>RcPIRL5	MAAKSSSNDQHPSPAFLETVEEIMKLYRSLPAARPSIEEAEAAMSVIKSVNCEEQQKLEEISKQECPRNVPDELFYVLKELRRNMVLFQSHEQRKEALHLIEVDKMFQTFDGLIQRASILVSGDTHKDKMIGFSDPLEKVETESTVKEESLINRREDGNLAKYGFQGFVKSSSTKPSLFSGEGEPEKFSLMKVAAIIENSAKTEDVVLDLKGKLMDQIEWLPLSIGKLSFITELDLSENRIMALPTTITSLKVLTKLDIHSNQLINLPDSFGELMNLTDLDVRANRLKSLPSSFGNLKNLLNLDLSSNQFTHLPEALGDLTSLKILNVEINELEEIPYTIENCSSLVELRLDFNRLRALPEAIGKLGCLEILTLHYNRIRKLPTTMGDLSYLRELDVSF…
XP_002518243.1	RcPIRL6	>RcPIRL6	MLYEQQQQQQHQMMVRVDMGKKADNRESIEEQKLEIVDLSGMSLDTLPSPSLNLATICKLDLSNNNLQSIPESLTARLLNIVILDVHSNQLKSLPNSIGCLSKLKVLNVAGNLLACLPKTIENCRSLEELNANFNKLSVLPNTIGFELVNLKKLSVNSNKLVFLPHSITHLTSLKTLDARLNNLRSLPEDLENLINLKVLNVSQNFQYLETLPYSIGLLFSLIELDISYNRITSLPNSIGCLRKLQKLSVEGNPLVSPPMEVVEQGLHTVKEYLSEKMNAGHKSPQKKKSWVGKLVKYGTFNGSTRNQINSTNNEERKAFIMSEYRSIDGLASPSYMGMFSPRRLFSPKNIFH
XP_015572103.1	RcPIRL7	>RcPIRL7	MGCCASQNADSKANMIARWRSTGIVAMRDAKLKTFPDEVLDLERCVRTLDFTHNKLVNIPIEISRLVNMQRLLLSDNLIERLPMNLGKLQSLKVMILDGNCISSLPDELGQLVRLEQLSISGNMLMSLPETIGSLRNLALLNVSNNKLKTLPESIGSCFSLEELQANDNSIEDLPASICNLVHLKSLSLNNNNVSKIPTNLLKECKALQKISLHDNPISMDQFQQLEGFQEFEERRKRKFDKQIDSNVMISSKGLDEGIDL
XP_015579324.1	RcPIRL8	>RcPIRL8	MEGEDSNSNTINITVKFSGRSIPISVSLNSTVRDLKCLLQPLTNVLPRGQKLICKGRVLTDTMTLMQSELTNGVKIMLVASQGLHQGVIPDEVWACGILTRVLDVSNNCIQDIPTKISSLSSMQKLILNGNGMSDESIQWEGFTFLKHLTILSLNRNHLSILPSELGALSSLRQLHVSNNKLNCLPVEIGLLTQLEILRANNNRICSLPASIGNCKSLVEVDLSSNLLIDLPESFGNLHNLKAVQLGNNGLKSLPSTLFKMCLQLSTLDLHNTEITTDMLRQFEGWEAFDDRRRLKHQKQLDFRVVGSAEFDEGADKN
XP_002511324.1	RcPIRL9	>RcPIRL9	MEPNPKSFPILSYVMARLPSFGPKSSSSETSFDIEQPPPPRAPSDPSASQTPITSQLPHLTDPKLLASMTRAISDVSQTRSVLQTLGPRPDHETVDNARIKLAEIESDLSKQLEEIVLSPRPAEVERLEWRSHLADKEQECRKSAEKEKNLCKMVLQLDEMHAEYDRMLKDAEKRLVQIYERAERGEDEDNHKDNEEVNEEVVGIMKEASGRVLERVDLSNRRLRFLPEAFCRISGLKVLDLSNNQLEVIPDSIAGLENLDELNLASNLLEALPDFIGLLVNLKVLNVSSNKLESLPDSISHCRSLLELDVSFNRLTYLPTNIGYELVNVKRLSIQLNKIRSLPTSIGEMRSLQHLDAHFNELQGLPLSFGRLINLEILKLSSNFSDLKELPDTLGDLT…
